# Supplementary material for: Sampling and weighting of the Austrian Psychiatric Prevalence Survey (APPS)
Source: Neuropsychiatr. 2019 Apr 3;33(2):90–7. doi: 10.1007/s40211-019-0305-6 (PMC6561988; doi:10.1007/s40211-019-0305-6)
Supplement: Supplementary file 2 — Worked example: Applying the weighting formulas to Upper Austria (Oberösterreich) [file 40211_2019_305_MOESM2_ESM.xlsx]

## Sheet: Weighting Example - Province OÖ
Province	OÖ	OÖ	OÖ	OÖ	OÖ	OÖ	Reference	Description
District	Linz (Stadt)	Eferding	Linz Land	Perg	Rohrbach	Wels Land
samp_m	29	5	21	10	9	10	Table S1 (Supplement)	Target sample (rounded). see:
samp_w	29	5	21	10	8	10		last 2 columns of supplement.pdf
samp_tot	58	10	42	20	17	20		and Section 3.3
K	18	18	18	18	18	18	Table 2/col 2 & Sec. 4.1	Number of Districts
k	6	6	6	6	6	6	Table 2/col 6 & Sec. 4.1	Number of Sample Districts
P(dist)	1	0.294118	0.294118	0.294118	0.294118	0.294118	Equation (1)
Np_m	467415	467415	467415	467415	467415	467415	Table 1	Province Population
Np_f	457299	457299	457299	457299	457299	457299		(auxiliary cells)
Np_tot	924714	924714	924714	924714	924714	924714
Nd_m	62905	10583	46295	22043	19149	22666	Table S1	District Population
Nd_f	64701	10210	46170	21129	17494	22021
Nd_tot	127606	20793	92465	43172	36643	44687
P(m|dist)	0.000461013	0.000472456	0.000453613	0.000453659	0.000469998	0.000441189	Equation (2a)
P(w|dist)	0.000448216	0.000489716	0.000454841	0.000473283	0.0004573	0.000454112	Equation (2b)
P(m in dist)	0.000461013	0.000138958	0.000133416	0.000133429	0.000138235	0.000129762	Equation (3a)
P(w in dist)	0.000448216	0.000144034	0.000133777	0.000139201	0.0001345	0.000133562	Equation (3b)
W~d_m	2169.14	7196.44	7495.38	7494.62	7234.07	7706.44	Equation (4a)
W~d_f	2231.07	6942.8	7475.14	7183.86	7434.95	7487.14	Equation (4b)
M~d_m	62905	35982.2	157403	74946.2	65106.6	77064.4	Equation (5)	Intermediate district projection weight
M~d_f	64701	34714	156978	71838.6	59479.6	74871.4		not taking district size into consideration.
M~p_m	473407	473407	473407	473407	473407	473407	Equation (6)	Intermediate province projection
M~p_f	462583	462583	462583	462583	462583	462583		not taking district size into consideration.
diff_m	5992.4	5992.4	5992.4	5992.4	5992.4	5992.4		Projection error for not taking
diff_w	5283.6	5283.6	5283.6	5283.6	5283.6	5283.6		district size into consideration.
N_cap_m	62905	62905	62905	62905	62905	62905		Population (m/f) of province capital
N_cap_f	64701	64701	64701	64701	64701	64701		from Table S1 in the Supplement
Rd_m	1	0.985402	0.985402	0.985402	0.985402	0.985402	Equation set (7)	District rescaling factor (m)
Rd_f	1	0.986721	0.986721	0.986721	0.986721	0.986721		District rescaling factor (f)
Mp_m	62905	35456.9	155105	73852.2	64156.2	75939.4	Equation (8)	Corrected province projection (m)
Mp_f	64701	34253	154893	70884.6	58689.8	73877.2		Corrected province projection (f)
N_p						924714		Check: Total population of province (cf. Table 1)
Wd_m	2169.14	7091.39	7385.97	7385.22	7128.47	7593.94	Equation (9)	Corrected district projection weights (m)
Wd_f	2231.07	6850.6	7375.88	7088.46	7336.22	7387.72		Corrected district projection weights (f)
M_d_m	62905	35456.9	155105	73852.2	64156.2	75939.4		District projections
M_d_f	64701	34253	154893	70884.6	58689.8	73877.2
r						0.000181483	Equation (10)	Sample rescaling factor r
wd_m	0.393662	1.28697	1.34043	1.34029	1.2937	1.37817	Equation (11)	Sample district weights (m)
wd_f	0.404902	1.24327	1.3386	1.28644	1.3314	1.34075		Sample district weights (f)
Color codes:	probability
	frequency
	weight
	final weight
	auxiliary figures
	red font: capital
